# Supplementary material for: A BLUS1 kinase signal and a decrease in intercellular CO2 concentration are necessary for stomatal opening in response to blue light
Source: Plant Cell. 2021 Mar 1;33(5):1813–27. doi: 10.1093/plcell/koab067 (PMC8254492; doi:10.1093/plcell/koab067)
Supplement: koab067_Supplementary_Data [file koab067_supplementary_data.zip]

Archive with 3 entries (3 files):
- tpc.00720.2020-s01.pdf
- tpc.00720.2020-s02.xlsx
- tpc.00720.2020-s03.pdf
