# Supplementary material for: A BLUS1 kinase signal and a decrease in intercellular CO2 concentration are necessary for stomatal opening in response to blue light
Source: Plant Cell. 2021 Mar 1;33(5):1813–27. doi: 10.1093/plcell/koab067 (PMC8254492; doi:10.1093/plcell/koab067)
Supplement: koab067_Supplementary_Data [file koab067_supplementary_data.zip › tpc.00720.2020-s02.xlsx]

## Sheet: Sheet1
	Supplemental Data. Hosotani et al. (2021). Plant Cell.
	Supplemental Data Set S1. ANOVA Table
	ANOVA: SS = Sum of Squares; DF = degrees of freedom,; MS = Mean Squares; F = F-value
	Fig. 2D
	ANOVA table	SS	DF	MS	F	P-value
	Treatment	445.63	23	19.3752	52.7051	P<0.01
	Residual	652.885	1776	0.367616
	Total	1098.52	1799
	Fig. 3B
	ANOVA table	SS	DF	MS	F	P-value
	Treatment	19975.7	5	3995.14	73.1287	P<0.01
	Residual	983.368	18	54.6316
	Total	20959.1	23
	Fig. 3D
	ANOVA table	SS	DF	MS	F	P-value
	Treatment	27186.5	5	5437.3	87.3162	P<0.01
	Residual	1120.88	18	62.2713
	Total	28307.4	23
	Fig. 3F
	ANOVA table	SS	DF	MS	F	P-value
	Treatment	14189.5	5	2837.9	30.3866	P<0.01
	Residual	1120.72	12	93.3932
	Total	15310.2	17
	Fig. 4B
	ANOVA table	SS	DF	MS	F	P-value
	Treatment	75798.4	3	25266.1	75.2185	P<0.01
	Residual	4030.83	12	335.903
	Total	79829.2	15
	Fig. 5D
	ANOVA table	SS	DF	MS	F	P-value
	Treatment	121.354	8	15.1693	55.1121	P<0.01
	Residual	183.312	666	0.275244
	Total	304.667	674
	Fig. 5F
	ANOVA table	SS	DF	MS	F	P-value
	Treatment	20824.6	5	4164.92	53.0492	P<0.01
	Residual	1413.19	18	78.5104
	Total	22237.8	23
	Fig. 7A
	ANOVA table	SS	DF	MS	F	P-value
	Treatment	89.1736	5	17.8347	61.4591	P<0.01
	Residual	128.844	444	0.290189
	Total	218.017	449
	Fig. 7B
	ANOVA table	SS	DF	MS	F	P-value
	Treatment	57.5464	11	5.23149	17.5975	P<0.01
	Residual	263.99	888	0.297286
	Total	321.536	899
	Fig. 8A
	ANOVA table	SS	DF	MS	F	P-value
	Treatment	1008.79	11	91.7083	91.1449	P<0.01
	Residual	893.49	888	1.00618
	Total	1902.28	899
	Fig. 8B
	ANOVA table	SS	DF	MS	F	P-value
	Treatment	382.191	5	76.4382	36.2094	P<0.01
	Residual	25.332	12	2.111
	Total	407.523	17
	Fig. 9B
	ANOVA table	SS	DF	MS	F	P-value
	Treatment	239.679	14	17.1199	53.8062	P<0.01
	Residual	353.177	1110	0.318178
	Total	592.856	1124
	Fig. 9D
	ANOVA table	SS	DF	MS	F	P-value
	Treatment	15830.7	5	3166.14	21.5669	P<0.01
	Residual	1761.66	12	146.805
	Total	17592.3	17
	Fig. S1 (GFP-487)
	ANOVA table	SS	DF	MS	F	P-value
	Treatment	141.28	11	12.8436	36.3244	P<0.01
	Residual	313.979	888	0.35358
	Total	455.259	899
	Fig. S1 (GFP-457)
	ANOVA table	SS	DF	MS	F	P-value
	Treatment	170.984	11	15.544	57.2865	P<0.01
	Residual	240.948	888	0.271338
	Total	411.932	899
	Fig. S1 (GFP-427)
	ANOVA table	SS	DF	MS	F	P-value
	Treatment	156.793	11	14.2539	42.934	P<0.01
	Residual	294.813	888	0.331996
	Total	451.605	899
	Fig. S1 (GFP-397)
	ANOVA table	SS	DF	MS	F	P-value
	Treatment	179.234	11	16.294	50.7068	P<0.01
	Residual	285.348	888	0.321337
	Total	464.582	899
	Fig. S1 (GFP-367)
	ANOVA table	SS	DF	MS	F	P-value
	Treatment	177.195	11	16.1087	45.8936	P<0.01
	Residual	311.688	888	0.351
	Total	488.884	899
	Fig. S1 (GFP-337)
	ANOVA table	SS	DF	MS	F	P-value
	Treatment	160.578	11	14.598	40.6813	P<0.01
	Residual	318.648	888	0.358838
	Total	479.226	899
	Fig. S2A
	ANOVA table	SS	DF	MS	F	P-value
	Treatment	18.7938	10	1.87938	0.598588
	Residual	2037.66	649	3.13969
	Total	2056.45	659
	Fig. S2B
	ANOVA table	SS	DF	MS	F	P-value
	Treatment	11970.4	10	1197.04	1.42311
	Residual	286829	341	841.142
	Total	298800	351
	Fig. S3D
	ANOVA table	SS	DF	MS	F	P-value
	Treatment	18067.9	5	3613.59	32.6934	P<0.01
	Residual	1326.35	12	110.53
	Total	19394.3	17
	Fig. S3F
	ANOVA table	SS	DF	MS	F	P-value
	Treatment	69.2772	11	6.29793	25.4319	P<0.01
	Residual	219.904	888	0.247639
	Total	289.181	899
	Fig. S4A
	ANOVA table	SS	DF	MS	F	P-value
	Treatment	145.751	11	13.2501	44.3098	P<0.01
	Residual	265.542	888	0.299033
	Total	411.293	899
	Fig. S4B
	ANOVA table	SS	DF	MS	F	P-value
	Treatment	172.943	11	15.7221	36.2619	P<0.01
	Residual	385.01	888	0.43357
	Total	557.953	899
	Fig. S5B
	ANOVA table	SS	DF	MS	F	P-value
	Treatment	0.00829578	3	0.00276526	74.4047	P<0.01
	Residual	0.000297321	8	3.71651e-05
	Total	0.0085931	11
